# Supplementary material for: Microgreens: Functional Food with Antiproliferative Cancer Properties Influenced by Light
Source: Foods. 2021 Jul 22;10(8):1690. doi: 10.3390/foods10081690 (PMC8392261; doi:10.3390/foods10081690)
Supplement: Supplementary file 1 [file foods-10-01690-s001.zip]

Archive with 1 entries (1 files):
- foods-1271312-supplementary material.pdf
